# Supplementary material for: Sonoanatomy and Stepwise/Systematic Ultrasound Examination of the Extrinsic/Intrinsic Wrist Ligaments
Source: Diagnostics (Basel). 2021 Oct 4;11(10):1834. doi: 10.3390/diagnostics11101834 (PMC8534780; doi:10.3390/diagnostics11101834)
Supplement: Supplementary file 1 [file diagnostics-11-01834-s001.zip]

Archive with 1 entries (1 files):
- diagnostics-1386109-supplementary.pdf
